# Supplementary material for: The clinical and immunological basis of early food introduction in food allergy prevention
Source: Front Allergy. 2023 Jan 23;4:1111687. doi: 10.3389/falgy.2023.1111687 (PMC9899849; doi:10.3389/falgy.2023.1111687)
Supplement: Supplementary file 1 [file Table1.xlsx]

## Sheet: Sheet1
Trial	Author, year, country	Study type	Food type	Inclusion criteria	Population (n) active/control	Type of intervention active vs control	Outcome	Results
STAR (solid timing for allergy research)	Palmer, 2013, Australia	DBPCRCT	egg (pasteurized, raw whole egg)	high risk singleton, term, 4-month old infants, with moderate-severe eczema (SCORAD ≥15), no prior egg or solid food intake	49/37	0,9g egg protein daily vs rice flour powder from 4 to 8 months	prevalence of EA diagnosed by OFC to pasteurized raw egg powder at 1 year of age and skin prick testing	At 12 months of age, a lower proportion of infants in the egg group (33%) was diagnosed with IgE-mediated egg allergy compared with controls (51%) (RR, 0.65; 95% CI, 0.38–1.11; P = .11). This study was terminated early for logistic reasons and was not sufficiently powered to rule out a significant difference.
LEAP (Learning early about peanut allergy)	Du Toit, 2015, UK	RCT	peanut (snack/butter)	high risk 4-11 month old infants, moderate-severe eczema and/or egg allergy. SPT≤4mm.	319/321	6g peanut protein/week, ≥3 times/week, up to 5 years of age vs. Peanut avoidance	prevalence of peanut allergy by OFC at 5 years of age	In the intention-to-treat population who initially had negative results on the skin-prick test, the prevalence of peanut allergy at 60 months (blinded food-challenge test) was 13.7% in the avoidance group and 1.9% in the early peanut consumption group. This represents an 86% reduction in peanut allergy. Among infants who had an initial positive result on the skin-prick test who still participated…
EAT (Enquiring about tolerance)	Perkin, 2016, UK	RCT	milk (yoghurt), peanut, cooked egg, sesame, fish, wheat	general population, 3 month old singleton, term infants, exclusively breastfed	652/651	sequential introduction of 6 allergenic foods: yoghurt, peanut, boiled egg, sesame, fish, wheat (milk first, the others randomly assigned), 4g protein/week, from 3 to 6 months, vs exclusive breastfeeding until 6 months	prevalence of allergy to one of the 6 foods diagnosed by OFC at 1 and 3 years of age	In the intention-to-treat analysis, food allergy developed in 5.6% of the subjects in the early introduction group and in 7.1% of the subjects in the standard introduction group, a difference that was not significant. However, only 43% of participants in the early introduction group could follow the protocol, presumably because many of the infants were not developmentally ready to accept compleme…
LEAP-on (Persistence of oral tolerance to peanut study)	Du Toit, 2016, UK	non randomised, open label, parallel assignment	peanut	LEAP study	274 (of the peanut consumption group in LEAP study) / 282 (of the peanut avoidance group in LEAPstudy)	12 months peanut avoidance in active and control	the percentage of participants with peanut allergy at the end of the 12-month avoidance period (OFC at 72 months of age)	In the intention-to-treat group, 18.6% of the participants in the peanut-avoidance group and 4.8% of those in the peanut-consumption group had peanut allergy at 72 months (P<0.001). In the per-protocol analysis, 19.2% of the participants in the peanut-avoidance group had peanut allergy and 2.1% of those in the peanut consumption group (P<0.001) at 72 months. To conclude, the benefits of early pea…
HEAP (hen's egg allergy prevention)	Bellach, 2017, Germany	DBPCRCT	egg (pasteurized raw egg white powder)	general population, 4-6 month old infants with sIgE to egg <0,35 kU/L	184/199	2,5g egg protein vs rice powder 3 times/week from age 4-6 months to 12 months	sIgE to egg ≥0,35 kU/L As secondary outcome: prevalence of EA diagnosed by OFC with raw egg powder at 1 year of age	At 4 to 6 months of age, 5.7% (23/406) of the screened infants was already sensitized to hen’s egg (specific IgE levels >0.35 kUA/L). Sixteen of them had a positive DBPCFC. Two thirds (10/16) of the children with hen’s egg allergy had an anaphylactic reaction. Taking into account the children who did not undergo DBPCFCs, the adjusted prevalence of hen’s egg allergy at age 4 to 6 months was 5.3%. …
STEP (Starting time for egg protein)	Palmer, 2017, Australia	DBPCRCT	egg (pasteurized raw whole egg)	high risk 4-6 month old infants with an atopic mother. No prior allergic disease and no prior egg intake	407/413	0,4g egg protein vs rice powder daily from 4-6 months to 10 months. From 10 months, egg introduction liberalized in both groups	prevalence of EA diagnosed by OFC with raw egg at 1 year of age As secondary endpoint: the prevalence of sensitization to egg	In the egg group 7% was diagnosed with IgE-mediated egg allergy compared to 10,3% in the control group (aRR, 0.75; 95% CI, 0.48-1.17; p = 0,20). There was no differences between the 2 groups for the percentage of infants sensitized to egg (positive SPT) at age 12 months (egg 10.8% vs control 15.1%; aRR, 0.77; 95% CI, 0.54-1.10; P = 0.15).
BEAT (Beating egg allergy)	Tan, 2017, Australia	DBPCRCT	egg (pasteurized raw whole egg)	high risk 5 month old infants with first-degree relative with allergic disease. Egg skin prick test < 2mm at age of 4 months	165/154	0,35g egg protein vs rice powder daily from 4 months to 8 months. From 8 months, egg introduction liberalized in both groups.	positive SPT to egg white (≥3mm). As secondary outcome: prevalence of EA diagnosed by OFC with lightly cooked whole egg at 1 year	Egg sensitization (skin prick) was significantly reduced at 12 months in the egg group (10.7%) compared with placebo group (20.5%), with an OR of 0.46 (95% CI, 0.22–0.95; P = 0.03).
PETIT (prevention of egg allergy with tiny amount intake trial)	Natsume, 2017, Japan	DBPCRCT	egg (cooked lyophilized egg)	high risk 4-5 month old infants with atopic dermatitis, never taken egg	60/61	0,025g egg protein/daily from 6 to 9 months, then 0,12 g from 9 to 12 months vs placebo from 6 to 12 months	prevalence of EA diagnosed by OFC with heated whole egg powder at 1 year of age	In the primary analysis, 8% of the participants had an egg allergy in the egg group, compared with 38% in the placebo group (P < 0.0002; RR, 0.221; 95% CI, 0.09–0.543; P = 0.001). Of note, the study was terminated early after an interim analysis of the first 100 patients revealed a significant difference between groups, concluding that heated whole-egg powder introduced in a stepwise manner preve…
PreventADALL (preventing atopic dermatitis and allergies in children)	Tedner, 2020, Norway/Sweden	RCT	peanut (butter), cow's milk, wheat porridge, scrambled eggs	general population, newborn babies, GA >= 35 weeks (antenatal consultation at 18 weeks GA)	575 skin, 642 food, 583 skin+food, 597 control	skin: baths for 5–10 min with added emulsified oil (0·5 dL of bath oil per 8 L of water) and cream (ceridal) applied to the face on ≥ 4 days per week, from week 2 to age 8 months. Food: complementary feeding introduced between 12 and 16 weeks of age in breastfed or formula-fed babies as follows: peanut butter for the first time at the 3-month followup investigation, cow’s milk 1 week later, wheat…	atopic dermatitis at 12 months. Food allergy to peanut, cow's milk, wheat or eggs at the age of 3 years	At 3 months of age, 7.3% of the infants had specific sensitization, many with low s-IgE-levels (IQR 0.16–0.81 kUA/L), with 78 being sensitized to food extract allergens; 41 to egg, 27 to milk, 10 to peanut, and 25 to wheat. A total of 62/78 were further analysed, 18 (29%) had s-IgE to ovomucoid, casein, Ara h 1-3 and/or omega-5- gliadin.
Early introduction of very small amounts of multiple foods to infants	Nishimura, 2022, Japan	DBPCRCT	mixed allergenic food powder (pasteurized dried egg white, milk powder, wheat (flour), soybeans (roasted flour), buckwheat (flour) and peanut (flour))	3-4 month old infants with atopic dermatitis	83/80	mixed powder of 0,0025g of each allergenic food: the amount of powder was increased on week 2 (0,0075g) and week 4 (0,02g) and continued until week 12 versus placebo powder containing three gut flora preparations	the prevalence of 1 or more food allergy events after intervention by the age of 18 months. As secondary endpoint: specific IgE to egg white, milk, wheat, soybean, buckwheat, peanut	7/83 in the intervention group (egg (n=5), milk (n=2), peanut (n=1), soybean (n=1)) versus 19/80 in the control group (egg (n=13), milk (n=6), wheat (n=3), peanut (n=2) developed 1 or more food allergy episodes (risk ratio 0.301; 95% CI, 0.116-0.784; p = 0.0066). There is an increase in specific IgE to all six foods from baseline to 18 months in both the mixed powder and placebo group. Only for e…
TEFFA (Tolerance induction through early feeding to prevent food allergy in infants with eczema)	Beyer, ongoing, Germany	DBPCRCT	rusk-like biscuit powder with hen's egg, cow's milk, peanut, hazelnut	4-8 month old infants with atopic eczema with no prior intake of HE, PN or HN	100/50	0,0017-0,002g food protein (depending on the food) daily- at 4-8 months of age, 3 times increase till amount of 0,146-0,167g food protein (depending on the food)	IgE-mediated food allergy to cow's milk, hen's egg, peanut or hazelnut	ongoing
PEAAD (Preventing peanut allergy in atopic dermatitis)	Beyer, ongoing, Germany	non randomised, self selected	peanut (snack/butter)	high risk infants with atopic eczema between 5 and 30 months of age with no prior sensitization to peanut	460 in total (active and control group)	peanut consumption or avoidance for 1 year	prevalence of IgE mediated peanut allergy after 1 year diagnosed by peanut specific IgE level and OFC to peanut in sensitized children. Secondary outcome: peanut-specific IgG4 levels after 1 year	ongoing
